# Supplementary material for: Molecular Glues: The Adhesive Connecting Targeted Protein Degradation to the Clinic
Source: Biochemistry. 2022 Jul 20;62(3):601–23. doi: 10.1021/acs.biochem.2c00245 (PMC9910052; doi:10.1021/acs.biochem.2c00245)
Supplement: Supplementary file 2 — bi2c00245_si_002.xlsx [file bi2c00245_si_002.xlsx]

## Sheet: Working copy_Final
Molecular glues: The adhesive connecting targeted protein degradation to the clinic
Janet M. Sasso, Rumiana Tenchov, DaSheng Wang, Linda S. Johnson, Xinmei Wang and Qiongqiong Angela Zhou*
CAS, a division of the American Chemical Society 2540 Olentangy River Rd, Columbus, OH 43202, USA
Table S1. E3 ligase and non-E3 ligase based molecular glue degraders.
Molecular Glue name	Chemical or Other name	CAS REG number	Structure / Image	Ubiquin Ligase subunit	Target Proteins	Disease	Clinical Trial Number	Regulatory stage (Phase I, II, etc)	Company	References
10O5		220904-83-6			mutant huntingtin protein (mHTT)					3
2,4(1H,3H)-Pyrimidinedione, 1-(6-chloropyrazolo[1,5-a]pyridin-3-yl)dihydro-	compound I-7	2631059-88-4		CRBN	IKZF1, GSPT1, SALL4				Novartis	18
2,4(1H,3H)-Pyrimidinedione, dihydro-1-(6-methyl-1,2-benzisoxazol-3-yl)-	compound I-13	2631059-94-2		CRBN	IKZF1, GSPT1, SALL4				Novartis	18
5-Hydroxythalidomide		64567-60-8		CRBN	SALL4 (ZF2), ZBTB16					4
8F20		na			mutant huntingtin protein (mHTT)					3
Acetamide, N-[2-(2,6-dioxo-3-piperidinyl)-2,3-dihydro-1-oxo-1H-isoindol-4-yl]-2-[[2-[(2-fluorophenyl)amino]-4-pyrimidinyl]amino]-		2407654-27-5		CRBN	IKZF2; multiple other potential target proteins (>70) listed					53
LC3-mHTT-IN-AN1		486443-73-6			mutant huntingtin protein (mHTT)					3
LC3-mHTT-IN-AN2		7758-73-8			mutant huntingtin protein (mHTT)					3
asukamycin		61116-33-4		UBR7	TP53	Natural product, antibacterial, antifungal, and antineoplastic activities.				3
auxin	indole-3-acetic acid	87-51-4		TIR1	AUX/IAA transcriptional regulators					5, 6
BTX-1188		na	na	CRBN	neosubstrate G1 to S phase transition 1 (GSPT1), IKZF1/3	acute myeloid leukemia, myelodysplastic syndrome	NCT05144334	Phase I	BioTheryX Inc.	8
CBD		13956-29-1		CA14	DB21	CNS-targeting therapeutic agents				9
CC0651		1319207-44-7		CDC34A	cyclin-dependent kinase (CDK) inhibitor p27				Bristol Myers Squibb/Cellgene	10
CC-11006		444287-44-9		CRBN					Bristol Myers Squibb/Cellgene	11
CC-122	Avadomide	1015474-32-4		CRBN	IKZF1, IKZF3, ZFP91	Lymphoma	NCT03283202	Phase II	Bristol Myers Squibb/Cellgene	3, 12
CC-220	Iberdomide	1323403-33-3		CRBN	IKZF1, IKZF3, ZFP91, ZNF98	Relapsed refractory myeloma, Lupus	NCT04998786/NCT02185040	Phase II	Bristol Myers Squibb/Cellgene	3, 13, 14
CC-3060	4-[(2-Benzofuranylmethyl)amino]-2-(2,6-dioxo-3-piperidinyl)-1H-isoindole-1,3(2H)-dione	444288-86-2		CRBN	ZBTB16, IKZF1, ZFP91, ZNF276				Bristol Myers Squibb/Cellgene	4, 13
CC-647	4-[4-(1,1-Dimethylethyl)phenoxy]-2-(2,6-dioxo-3-piperidinyl)-1H-isoindole-1,3(2H)-dione	1061605-35-3		CRBN	ZBTB16				Bristol Myers Squibb/Cellgene	4, 13
CC-885		1010100-07-8		CRBN	IKZF1, IKZF3, GSPT1, CK1a, PLK1, HBS1L				Bristol Myers Squibb/Cellgene	3, 15
CC-90009		1860875-51-9		CRBN					Bristol Myers Squibb/Cellgene	62
CC-99282		2379572-34-4		CRBN	Ikaros/Aiolos (IKZF1/3)	Lymphoma	NCT03930953	Phase I	Bristol Myers Squibb/Cellgene	16
CFT7455		2504235-67-8		CRBN	Ikaros/Aiolos (IKZF1/3)	Multiple myeloma and lymphoma	NCT04756726	Phase I	C4 Therapeutics	16
Chlorsulfaquinoxaline	Chlorsulfaquinoxaline, NSC 339004	97919-22-7		DCAF15	RBM39, RBM23	Lung cancer/colorectal cancer	NCT00005864/NCT00008372	Phase II	National Cancer Institute (NCI)	3, 19, 20
CR8	(2R)-2-[[9-(1-Methylethyl)-6-[[[4-(2-pyridinyl)phenyl]methyl]amino]-9H-purin-2-yl]amino]-1-butanol	294646-77-8		DDB1	Cyclin K					2, 4, 21
Cyclosporin A		59865-13-3		PPIL2	Cyclophilin-1 receptor			Approved	Novartis	47
dCeMM1	4-Methylbenzenesulfonic acid 2-[(5-bromo-2-hydroxyphenyl)methylene]hydrazide	118719-16-7		CRBN	RBM39				CeMM Research Center for Molecular Medicine of the Austrian Academy of Sciences, Vienna, Austria	4, 22
dCeMM2	Acetamide, N-​(5-​chloro-​2-​pyridinyl)​-​2-​(5H-​1,​2,​4-​triazino[5,​6-​b]​indol-​3-​ylthio)​-	296771-07-8		DDB1	cyclin K				CeMM Research Center for Molecular Medicine of the Austrian Academy of Sciences, Vienna, Austria	3, 4
dCeMM3	2-(1H-Benzimidazol-2-ylthio)-N-(5-chloro-2-pyridinyl)acetamide	311787-85-6		DDB1	cyclin K				CeMM Research Center for Molecular Medicine of the Austrian Academy of Sciences, Vienna, Austria	3, 4
dCeMM4		1281683-44-0		DDB1	cyclin K				CeMM Research Center for Molecular Medicine of the Austrian Academy of Sciences, Vienna, Austria	3, 4
Discodermolide		127943-53-7			microtubulin					23
DKY709		na			Helios (IKZF2)	Solid tumors	NCT03891953	Phase I/Ib	Novartis	16
E7820		289483-69-8		DCAF15	RBM39, RBM23	Colorectal cancer, acute myeloid leukemia, solid tumor	NCT05024994	Phase II	Eisai Inc	24, 25
Eragidomide	CC-90009	1860875-51-9		CRBN	GSPT1/eRF3a (G1 to S phase transition 1/eukaryotic Release Factor 3a)	Acute myeloid leukaemia	NCT02848001	Phase I/suspended	Bristol Myers Squibb/Celgene	16, 26
FK1012		152406-17-2			FKBP12					27
FPFT-2216	2,​6-​Piperidinedione, 3-​[4-​(4-​methoxy-​3-​thienyl)​-​1H-​1,​2,​3-​triazol-​1-​yl]​-	2367619-87-0		CRBN	IKZF1, CK1α					27, 28
FR259625	Thalidomide-4-hydroxyacetate	1061605-21-7		CRBN	Tool compound, coupled to FG beads to identify direct target of thalidomide.					29
Glue01	2-[(6-Methyl-2-pyridinyl)amino]-N-(5-methyl-2-thiazolyl)-4-thiazoleacetamide	1226443-41-9		DDB1	Cyclin K					30
HB007	Urea, N-​(3-​chlorophenyl)​-​N'-​(6-​cyano-​2-​benzothiazolyl)​-	2387821-46-5		FBXO42	Sumo1 degrader	human brain, breast, colon and lung cancer cells				31
HQ005		2750644-31-4		DDB1	Cyclin K					32
HQ461	2-(2-((6-methylpyridin-2-yl)amino)thiazol-4-yl)-N-(5-methylthiazol-2-yl)acetamide	1226443-41-9		DDB1	CDK12-interacting protein Cyclin K (CCNK)					24
Indisulam		165668-41-7		DCAF15	RNF39, RBM39, RBM23	Leukemia	NCT01692197	Phase II		1
Jasmonate		6894-38-8		SCFCOL1	Jasmonate-zim domain (JAZ) protein					33
Lenalidomide	Revlimid	191732-72-6		CRBN	CK1alpha, Ikaros/Aiolos (IKZF1/3),ZFP91, ZFP692, ZNF276, ZNF653, ZNF827, SALL4, RNF166, WIZ1, CK1a, FAM83F, RAB28	Multiple myeloma, del(5q), MDS		Approved		3, 34-36
Manumycin A		52665-74-4		C374	TP53 protein in breast cancer cells	breast cancer				37
Mezigdomide	CC-92480	2259648-80-9		CRBN	Ikaros/Aiolos (IKZF1/3)	Multiple myeloma, relapsed refractory myeloma	NCT03374085	Phase I/II	Bristol Myers Squibb/Cellgene	16, 38
MG-277		2411085-89-5		CRBN	GSPT1					39
MG-277		2411085-89-5			murine double minute 2 protein (MDM2)	cancer; reactivates tumor suppressor p53 protein				39
NCT 02		790245-61-3		DDB1	CCNK CDK12	colorectal cancer				40
NRX-103094		na		SCFbeta TrCP	beta-catenin (oncogenic transcription factor)	colorectal cancer				41
NRX-103095		na		SCFbeta TrCP	beta-catenin	colorectal cancer			Nurix Therapeutics Inc	41
NRX-1532		na		SCFbeta TrCP	beta-catenin	colorectal cancer			Nurix Therapeutics Inc	41
NRX-1933		na		SCFbeta TrCP	beta-catenin	colorectal cancer			Nurix Therapeutics Inc	41
NRX-252114		na		SCFbeta TrCP	beta-catenin	colorectal cancer			Nurix Therapeutics Inc	41
NRX-252262		na		SCFbeta TrCP	beta-catenin	colorectal cancer			Nurix Therapeutics Inc	41
NRX-2663		na		SCFbeta TrCP	beta-catenin	colorectal cancer			Nurix Therapeutics Inc	41
Pomalidomide	Pomalyst	19171-19-8		CRBN	Ikaros/Aiolos (IKZF1/3)ZFP91, ZFP692, ZNF276, ZNF653, ZNF827, SALL4, RNF166, GZF1, ZBTB39, ZNF98, WIZ1, ZBTB16, FAM83F, RAB28, DTWD1	Multiple myeloma		Approved	Bristol Myers Squibb	3, 42
Sanglifehrin A		187148-13-6			IMPDH2	Cancer				55
SHP099		1801747-42-1			SHP2				Novartis	44
SJ6986		not registered		CRBN	GSPT1					45
SJ7023	R=2-Me,3-Cl	not registered		CRBN	GSPT1				St. Jude children's Research Hospital	45
Synstab A		257612-36-5								63
Tasisulam		519055-62-0		DCAF15	RBM39, RBM23					24, 47
Thalidomide		50-35-1		CRBN	Ikaros/Aiolos (IKZF1/3), sal-likeprotein 4(SALL4),ZNF692, ZNF276,RNF166, ZBTB16, FAM83F, p63	multiple myeloma, erythema nodosum leprosum		Approved		3, 42
TMX-4100		2367619-63-2		CRBN	PDE6D					48
TMX-4113		2766385-92-4		CRBN	PDE6D and CK1α					48
TMX-4116		2766385-56-0		CRBN	CK1α					48
V1		1802770188		CRBN	tropomyosin receptor kinase A					49
Voclosporin	Lupkynis	515814-01-4			calcineurin	lupus nephritis		Approved	Aurinia Pharmaceuticals	56
YL064		1240580-64-6			c-Myc	diffuse large B cell lymphoma (DLBCL)				51
ZXH-1-084		2407654-28-6		CRBN	G1 to S phase transition protein 1 (GSPT1)	Multiple myeloma			Harvard Medical School	52
ZXH-1-161	2,​6-​Piperidinedione, 3-​[4-​[[2-​[(2,​3-​dihydro-​1H-​inden-​5-​yl)​amino]​-​4-​pyrimidinyl]​amino]​-​1,​3-​dihydro-​1-​oxo-​2H-​isoindol-​2-​yl]​-	2407654-51-5		CRBN	G1 to S phase transition protein 1 (GSPT1)	Multiple myeloma			Harvard Medical School	52
ZXH-1-167		2407654-54-8		CRBN	G1 to S phase transition protein 1 (GSPT1)	Multiple myeloma			Harvard Medical School	52
ZXH-2-160		2407654-50-4		CRBN	G1 to S phase transition protein 1 (GSPT1)	Multiple myeloma			Harvard Medical School	52
ZXH-2-164		2407654-72-0		CRBN	G1 to S phase transition protein 1 (GSPT1)	Multiple myeloma			Harvard Medical School	52
BI-3802	rel-2-[[6-[[5-Chloro-2-[(3R,5S)-3,5-dimethyl-1-piperidinyl]-4-pyrimidinyl]amino]-1,2-dihydro-1-methyl-2-oxo-3-quinolinyl]oxy]-N-methylacetamide	2166387-65-9		SIAH1	BCL6 degrader	diffuse large B cell lymphoma (DLBCL)				7
Molecular Glue name	Chemical or Other name	CAS REG number	Structure / Image	Non-ubiquin ligase	Target Proteins	Disease	Clinical Trial Number	Regulatory stage (Phase I, II, etc)	Company
CCT369260		2253878-44-1			BCL6	diffuse large B cell lymphoma (DLBCL)			The Institute of Cancer research, London, UK	17
Discodermolide		127943-53-7			microtubulin					23
Epibestatin		61046-23-9			14-3-3					57
FK506		104987-11-3			FKBP12			Approved		27
fusicoccin A		20108-30-9			14-3-3					57
GDC-0077	inavolisib	2060571-02-8			PI3K delta	breast cancer	NCT04191499)	phase III	Hoffmann-La Roche	64
KI-MS2-008		pending			Max	Cancer				58
Paclitaxel		33069-62-4		SPOP	DRAK1	Ovarian Cancer				65
Pyrrolidone 1		296797-88-1			14-3-3					57
Rapadocin		2314514-83-3				Immune-related disease, cancer				56
Rapamycin		53123-88-9			FKPB12			Approved		43
Rimiducid	AP1903	195514-63-7			FKBP12					63
RM-018		2641993-55-5			KRAS				Revolution Medicine	60
RMC-6236		na	na		KRAS	NSCLC, pancreatic cancer and colorectal cancer (CRC)				54
RMC-6291		na	na		KRAS	non-small cell lung cancer (NSCLC)			Revolution Medicine	61
Taselisib		1282512-48-4				Solid tumor	competent inhibitor of the ATP-binding site of PI3K.			24, 46
Trametiglue	derivative of trametinib	2666940-97-0			MEK1/MEK2	cancer				59
Trametinib		871700-17-3			MEK	metastatic melanoma		Approved	Novatis	59
WDB002		2225847-99-2		?	CEP250		CEP250 was recently found to be an interaction partner with the Nsp13 protein of the SARS-CoV-2 virus			50
References
1	Rana, S., Mallareddy, J. R., Singh, S., Boghean, L.,Natarajan, A., Inhibitors, PROTACs and Molecular Glues as Diverse Therapeutic Modalities to Target Cyclin-Dependent Kinase. Cancers 2021, 13, 5506.
2	Słabicki, M., Kozicka, Z., Petzold, G., Li, Y.-D., Manojkumar, M., Bunker, R. D., Donovan, K. A., Sievers, Q. L., Koeppel, J., Suchyta, D., Sperling, A. S., Fink, E. C., Gasser, J. A., Wang, L. R., Corsello, S. M., Sellar, R. S., Jan, M., Gillingham, D., Scholl, C., Fröhling, S., Golub, T. R., Fischer, E. S., Thomä, N. H.,Ebert, B. L., The CDK inhibitor CR8 acts as a molecular glue degrader that …
3	Dong, G., Ding, Y., He, S.,Sheng, C., Molecular Glues for Targeted Protein Degradation: From Serendipity to Rational Discovery. Journal of Medicinal Chemistry 2021, 64, 10606-10620.
4	Kozicka, Z.,Thomä, N. H., Haven't got a glue: Protein surface variation for the design of molecular glue degraders. Cell Chemical Biology 2021, 28, 1032-1047.
5	Mayor-Ruiz, C.,Winter, G. E., Identification and characterization of cancer vulnerabilities via targeted protein degradation. Drug Discovery Today: Technologies 2019, 31, 81-90.
6	Gray, W. M., Kepinski, S., Rouse, D., Leyser, O.,Estelle, M., Auxin regulates SCFTIR1-dependent degradation of AUX/IAA proteins. Nature 2001, 414, 271-276.
7	Rana, S.,Natarajan, A., Small molecule induced polymerization of BCL6 facilitates SIAH1 mediated degradation. Signal Transduction and Targeted Therapy 2021, 6, 142.
8	Ye, P., Chi, X., Cha, J.-H., Luo, S., Yang, G., Yan, X.,Yang, W.-H., Potential of E3 Ubiquitin Ligases in Cancer Immunity: Opportunities and Challenges. Cells 2021, 10, 3309.
9	Cao, S., Kang, S., Mao, H., Yao, J., Gu, L.,Zheng, N., Defining molecular glues with a dual-nanobody cannabidiol sensor. Nature Communications 2022, 13, 815.
10	St-Cyr, D., Ceccarelli, D. F., Orlicky, S., Sloot, A. M. v. d., Tang, X., Kelso, S., Moore, S., James, C., Posternak, G., Coulombe-Huntington, J., Bertomeu, T., Marinier, A., Sicheri, F.,Tyers, M., Identification and optimization of molecular glue compounds that inhibit a noncovalent E2 enzyme&#x2013;ubiquitin complex. Science Advances 2021, 7, eabi5797.
11	Hanan, E. J., Liang, J., Wang, X., Blake, R. A., Blaquiere, N.,Staben, S. T., Monomeric Targeted Protein Degraders. Journal of Medicinal Chemistry 2020, 63, 11330-11361.
12	Hagner, P. R., Man, H. W., Fontanillo, C., Wang, M., Couto, S., Breider, M., Bjorklund, C., Havens, C. G., Lu, G., Rychak, E., Raymon, H., Narla, R. K., Barnes, L., Khambatta, G., Chiu, H., Kosek, J., Kang, J., Amantangelo, M. D., Waldman, M., Lopez-Girona, A., Cai, T., Pourdehnad, M., Trotter, M., Daniel, T. O., Schafer, P. H., Klippel, A., Thakurta, A., Chopra, R.,Gandhi, A. K., CC-122, a pleio…
13	Matyskiela, M. E., Zhang, W., Man, H.-W., Muller, G., Khambatta, G., Baculi, F., Hickman, M., LeBrun, L., Pagarigan, B., Carmel, G., Lu, C.-C., Lu, G., Riley, M., Satoh, Y., Schafer, P., Daniel, T. O., Carmichael, J., Cathers, B. E.,Chamberlain, P. P., A Cereblon Modulator (CC-220) with Improved Degradation of Ikaros and Aiolos. Journal of Medicinal Chemistry 2018, 61, 535-542.
14	Donovan, K. A., An, J., Nowak, R. P., Yuan, J. C., Fink, E. C., Berry, B. C., Ebert, B. L.,Fischer, E. S., Thalidomide promotes degradation of SALL4, a transcription factor implicated in Duane Radial Ray syndrome. eLife 2018, 7, e38430.
15	Hansen, J. D., Correa, M., Alexander, M., Nagy, M., Huang, D., Sapienza, J., Lu, G., LeBrun, L. A., Cathers, B. E., Zhang, W., Tang, Y., Ammirante, M., Narla, R. K., Piccotti, J. R., Pourdehnad, M.,Lopez-Girona, A., CC-90009: A Cereblon E3 Ligase Modulating Drug That Promotes Selective Degradation of GSPT1 for the Treatment of Acute Myeloid Leukemia. Journal of Medicinal Chemistry 2021, 64, 1835-…
16	Mullard, A., Targeted protein degraders crowd into the clinic. Nat Rev Drug Discov 2021, 20, 247-250.
17	Bellenie, B. R., Cheung, K.-M. J., Varela, A., Pierrat, O. A., Collie, G. W., Box, G. M., Bright, M. D., Gowan, S., Hayes, A., Rodrigues, M. J., Shetty, K. N., Carter, M., Davis, O. A., Henley, A. T., Innocenti, P., Johnson, L. D., Liu, M., de Klerk, S., Le Bihan, Y.-V., Lloyd, M. G., McAndrew, P. C., Shehu, E., Talbot, R., Woodward, H. L., Burke, R., Kirkin, V., van Montfort, R. L. M., Raynaud, …
18	Axford, J., Beckwith, R. E. J., BONAZZI, S., Buschmann, N., CERNIJENKO, A., DEWHURST, J., FAZAL, A., HESSE, M. J., HOLDER, L., HORNAK, V., Imase, H., Jain, R., Jin, X., Kerrigan, J. R., Lachal, J., Ma, F., Malik, H. A., MANNING, J. R., Mckay, D., MOREAU, R. J., NIMSGERN, P., O'Brien, G., Vulpetti, A., Yamada, K.,Zhao, J. Glue degraders and methods of use thereof. WO 2021/053555, 2021.
19	Han, T., Goralski, M., Gaskill, N., Capota, E., Kim, J., Ting, T. C., Xie, Y., Williams, N. S.,Nijhawan, D., Anticancer sulfonamides target splicing by inducing RBM39 degradation via recruitment to DCAF15. Science 2017, 356, eaal3755.
20	Uehara, T., Minoshima, Y., Sagane, K., Sugi, N. H., Mitsuhashi, K. O., Yamamoto, N., Kamiyama, H., Takahashi, K., Kotake, Y., Uesugi, M., Yokoi, A., Inoue, A., Yoshida, T., Mabuchi, M., Tanaka, A.,Owa, T., Selective degradation of splicing factor CAPERα by anticancer sulfonamides. Nature Chemical Biology 2017, 13, 675-680.
21	Słabicki, M., Yoon, H., Koeppel, J., Nitsch, L., Roy Burman, S. S., Di Genua, C., Donovan, K. A., Sperling, A. S., Hunkeler, M., Tsai, J. M., Sharma, R., Guirguis, A., Zou, C., Chudasama, P., Gasser, J. A., Miller, P. G., Scholl, C., Fröhling, S., Nowak, R. P., Fischer, E. S.,Ebert, B. L., Small-molecule-induced polymerization triggers degradation of BCL6. Nature 2020, 588, 164-168.
22	Mayor-Ruiz, C., Bauer, S., Brand, M., Kozicka, Z., Siklos, M., Imrichova, H., Kaltheuner, I. H., Hahn, E., Seiler, K., Koren, A., Petzold, G., Fellner, M., Bock, C., Müller, A. C., Zuber, J., Geyer, M., Thomä, N. H., Kubicek, S.,Winter, G. E., Rational discovery of molecular glue degraders via scalable chemical profiling. Nature Chemical Biology 2020, 16, 1199-1207.
23	De Souza, M. V. N., (+)-discodermolide: a marine natural product against cancer. ScientificWorldJournal 2004, 4, 415-436.
24	Li, H., Dong, J., Cai, M., Xu, Z., Cheng, X.-D.,Qin, J.-J., Protein degradation technology: a strategic paradigm shift in drug discovery. Journal of Hematology & Oncology 2021, 14, 138.
25	Faust, T. B., Yoon, H., Nowak, R. P., Donovan, K. A., Li, Z., Cai, Q., Eleuteri, N. A., Zhang, T., Gray, N. S.,Fischer, E. S., Structural complementarity facilitates E7820-mediated degradation of RBM39 by DCAF15. Nat Chem Biol 2020, 16, 7-14.
26	Matyskiela, M. E., Lu, G., Ito, T., Pagarigan, B., Lu, C.-C., Miller, K., Fang, W., Wang, N.-Y., Nguyen, D., Houston, J., Carmel, G., Tran, T., Riley, M., Nosaka, L. A., Lander, G. C., Gaidarova, S., Xu, S., Ruchelman, A. L., Handa, H., Carmichael, J., Daniel, T. O., Cathers, B. E., Lopez-Girona, A.,Chamberlain, P. P., A novel cereblon modulator recruits GSPT1 to the CRL4CRBN ubiquitin ligase. Na…
27	Wu, T., Yoon, H., Xiong, Y., Dixon-Clarke, S. E., Nowak, R. P.,Fischer, E. S., Targeted protein degradation as a powerful research tool in basic biology and drug target discovery. Nature Structural & Molecular Biology 2020, 27, 605-614.
28	Hailu, Y. G.,Kishimoto, T., A novel Cullin 4A/B<sup>Cereblon</sup> E3 Ligase Modulator, FPFT-2216, offers protective effect against Myelodysplastic syndrome. The Journal of Immunology 2020, 204, 163.7-163.7.
29	Ito, T., Yamaguchi, Y.,Handa, H., Exploiting ubiquitin ligase cereblon as a target for small-molecule compounds in medicine and chemical biology. Cell Chemical Biology 2021, 28, 987-999.
30	QI, X., HAN, T., CHEN, P., LV, L., LI, Y., CAO, L., WU, Q.,LI, J. A molecular glue regulating CDK12-DDB1 interaction to trigger cyclin K degradation. WO2021249517, 2021.
31	Bellail, A. C., Jin, H. R., Lo, H. Y., Jung, S. H., Hamdouchi, C., Kim, D., Higgins, R. K., Blanck, M., le Sage, C., Cross, B. C. S., Li, J., Mosley, A. L., Wijeratne, A. B., Jiang, W., Ghosh, M., Zhao, Y. Q., Hauck, P. M., Shekhar, A.,Hao, C., Ubiquitination and degradation of SUMO1 by small-molecule degraders extends survival of mice with patient-derived tumors. Sci Transl Med 2021, 13, eabh148…
32	Lv, L., Chen, P., Cao, L., Li, Y., Zeng, Z., Cui, Y., Wu, Q., Li, J., Wang, J.-H., Dong, M.-Q., Qi, X.,Han, T., Discovery of a molecular glue promoting CDK12-DDB1 interaction to trigger cyclin K degradation. eLife 2020, 9, e59994.
33	Chini, A., Fonseca, S., Fernández, G., Adie, B., Chico, J. M., Lorenzo, O., García-Casado, G., López-Vidriero, I., Lozano, F. M., Ponce, M. R., Micol, J. L.,Solano, R., The JAZ family of repressors is the missing link in jasmonate signalling. Nature 2007, 448, 666-671.
34	Petzold, G., Fischer, E. S.,Thomä, N. H., Structural basis of lenalidomide-induced CK1α degradation by the CRL4(CRBN) ubiquitin ligase. Nature 2016, 532, 127-30.
35	Sievers, Q. L., Petzold, G., Bunker, R. D., Renneville, A., Słabicki, M., Liddicoat, B. J., Abdulrahman, W., Mikkelsen, T., Ebert, B. L.,Thomä, N. H., Defining the human C2H2 zinc finger degrome targeted by thalidomide analogs through CRBN. Science 2018, 362, eaat0572.
36	Krönke, J., Udeshi, N. D., Narla, A., Grauman, P., Hurst, S. N., McConkey, M., Svinkina, T., Heckl, D., Comer, E., Li, X., Ciarlo, C., Hartman, E., Munshi, N., Schenone, M., Schreiber, S. L., Carr, S. A.,Ebert, B. L., Lenalidomide causes selective degradation of IKZF1 and IKZF3 in multiple myeloma cells. Science 2014, 343, 301-5.
37	Isobe, Y., Okumura, M., McGregor, L. M., Brittain, S. M., Jones, M. D., Liang, X., White, R., Forrester, W., McKenna, J. M., Tallarico, J. A., Schirle, M., Maimone, T. J.,Nomura, D. K., Manumycin polyketides act as molecular glues between UBR7 and P53. Nature Chemical Biology 2020, 16, 1189-1198.
38	Hansen, J. D., Correa, M., Nagy, M. A., Alexander, M., Plantevin, V., Grant, V., Whitefield, B., Huang, D., Kercher, T., Harris, R., Narla, R. K., Leisten, J., Tang, Y., Moghaddam, M., Ebinger, K., Piccotti, J., Havens, C. G., Cathers, B., Carmichael, J., Daniel, T., Vessey, R., Hamann, L. G., Leftheris, K., Mendy, D., Baculi, F., LeBrun, L. A., Khambatta, G.,Lopez-Girona, A., Discovery of CRBN E…
39	Yang, J., Li, Y., Aguilar, A., Liu, Z., Yang, C.-Y.,Wang, S., Simple Structural Modifications Converting a Bona fide MDM2 PROTAC Degrader into a Molecular Glue Molecule: A Cautionary Tale in the Design of PROTAC Degraders. Journal of Medicinal Chemistry 2019, 62, 9471-9487.
40	Dieter, S. M., Siegl, C., Codó, P. L., Huerta, M., Ostermann-Parucha, A. L., Schulz, E., Zowada, M. K., Martin, S., Laaber, K., Nowrouzi, A., Blatter, M., Kreth, S., Westermann, F., Benner, A., Uhrig, U., Putzker, K., Lewis, J., Haegebarth, A., Mumberg, D., Holton, S. J., Weiske, J., Toepper, L.-M., Scheib, U., Siemeister, G., Ball, C. R., Kuster, B., Stoehr, G., Hahne, H., Johannes, S., Lange, M…
41	Simonetta, K. R., Taygerly, J., Boyle, K., Basham, S. E., Padovani, C., Lou, Y., Cummins, T. J., Yung, S. L., von Soly, S. K., Kayser, F., Kuriyan, J., Rape, M., Cardozo, M., Gallop, M. A., Bence, N. F., Barsanti, P. A.,Saha, A., Prospective discovery of small molecule enhancers of an E3 ligase-substrate interaction. Nature Communications 2019, 10, 1402.
42	Fischer, E. S., Böhm, K., Lydeard, J. R., Yang, H., Stadler, M. B., Cavadini, S., Nagel, J., Serluca, F., Acker, V., Lingaraju, G. M., Tichkule, R. B., Schebesta, M., Forrester, W. C., Schirle, M., Hassiepen, U., Ottl, J., Hild, M., Beckwith, R. E., Harper, J. W., Jenkins, J. L.,Thomä, N. H., Structure of the DDB1-CRBN E3 ubiquitin ligase in complex with thalidomide. Nature 2014, 512, 49-53.
43	Sun, X., Wang, J., Yao, X., Zheng, W., Mao, Y., Lan, T., Wang, L., Sun, Y., Zhang, X., Zhao, Q., Zhao, J., Xiao, R.-P., Zhang, X., Ji, G.,Rao, Y., A chemical approach for global protein knockdown from mice to non-human primates. Cell Discov 2019, 5, 10-10.
44	Ran, H., Tsutsumi, R., Araki, T.,Neel, B. G., Sticking It to Cancer with Molecular Glue for SHP2. Cancer Cell 2016, 30, 194-196.
45	Nishiguchi, G., Keramatnia, F., Min, J., Chang, Y., Jonchere, B., Das, S., Actis, M., Price, J., Chepyala, D., Young, B., McGowan, K., Slavish, P. J., Mayasundari, A., Jarusiewicz, J. A., Yang, L., Li, Y., Fu, X., Garrett, S. H., Papizan, J. B., Kodali, K., Peng, J., Pruett Miller, S. M., Roussel, M. F., Mullighan, C., Fischer, M.,Rankovic, Z., Identification of Potent, Selective, and Orally Bioa…
46	Friedman, L., Edgar, K., Song, K., Schmidt, S., Kirkpatrick, D., Phu, L., Nannini, M., Hong, R., Cheng, E., Crocker, L., Young, A.,Sampath, D., Abstract S6-04: The PI3K inhibitor, taselisib, has enhanced potency in PIK3CA mutant models through a unique mechanism of action. Cancer Research 2017, 77, S6-04-S6-04.
47	Xu, Y., Nijhuis, A.,Keun, H. C., RNA-binding motif protein 39 (RBM39): An emerging cancer target. British Journal of Pharmacology n/a.
48	Teng, M., Lu, W., Donovan, K. A., Sun, J., Krupnick, N. M., Nowak, R. P., Li, Y.-D., Sperling, A. S., Zhang, T., Ebert, B. L., Fischer, E. S.,Gray, N. S., Development of PDE6D and CK1α Degraders through Chemical Derivatization of FPFT-2216. Journal of Medicinal Chemistry 2022, 65, 747-756.
49	Furuya, N., Momose, T., Katsuno, K., Fushimi, N., Muranaka, H., Handa, C., Sawa, M., Ozawa, T.,Kinoshita, T., An isoform-selective inhibitor of tropomyosin receptor kinase A behaves as molecular glue. Bioorganic & Medicinal Chemistry Letters 2020, 30, 126775.
50	Shigdel, U. K., Lee, S.-J., Sowa, M. E., Bowman, B. R., Robison, K., Zhou, M., Pua, K. H., Stiles, D. T., Blodgett, J. A. V., Udwary, D. W., Rajczewski, A. T., Mann, A. S., Mostafavi, S., Hardy, T., Arya, S., Weng, Z., Stewart, M., Kenyon, K., Morgenstern, J. P., Pan, E., Gray, D. C., Pollock, R. M., Fry, A. M., Klausner, R. D., Townson, S. A.,Verdine, G. L., Genomic discovery of an evolutionaril…
51	Shan, H., Cao, Y., Xiao, X., Liu, M., Wu, Y., Zhu, Q., Xu, H., Lei, H., Yao, Z.,Wu, Y., YL064 activates proteasomal-dependent degradation of c-Myc and synergistically enhances the anti-tumor activity of ABT-199 in diffuse large B cell lymphoma. Signal Transduction and Targeted Therapy 2020, 5, 116.
52	Powell, C. E., Du, G., Che, J., He, Z., Donovan, K. A., Yue, H., Wang, E. S., Nowak, R. P., Zhang, T., Fischer, E. S.,Gray, N. S., Selective Degradation of GSPT1 by Cereblon Modulators Identified via a Focused Combinatorial Library. ACS Chemical Biology 2020, 15, 2722-2730.
53	GRAY, N., ZHANG, T., FISCHER, E., VERANO, A., HE, Z., DU, G., DONOVAN, K., NOWAK, R.,YUAN, J. T. C. Ligands to Cereblon (CRBN). WO/2020/006264, 2020.
54	Jacobs, F., Cani, M., Malapelle, U., Novello, S., Napoli, V. M.,Bironzo, P., Targeting KRAS in NSCLC: Old Failures and New Options for "Non-G12c" Patients. Cancers 2021, 13, 6332.
55	Pua, K. H., Stiles, D. T., Sowa, M. E.,Verdine, G. L., IMPDH2 Is an Intracellular Target of the Cyclophilin A and Sanglifehrin A Complex. Cell Reports 2017, 18, 432-442.
56	Guo, Z., Hong, S. Y., Wang, J., Rehan, S., Liu, W., Peng, H., Das, M., Li, W., Bhat, S., Peiffer, B., Ullman, B. R., Tse, C.-M., Tarmakova, Z., Schiene-Fischer, C., Fischer, G., Coe, I., Paavilainen, V. O., Sun, Z.,Liu, J. O., Rapamycin-inspired macrocycles with new target specificity. Nature Chemistry 2019, 11, 254-263.
57	Rose, R., Erdmann, S., Bovens, S., Wolf, A., Rose, M., Hennig, S., Waldmann, H.,Ottmann, C., Identification and Structure of Small-Molecule Stabilizers of 14–3–3 Protein–Protein Interactions. Angewandte Chemie International Edition 2010, 49, 4129-4132.
58	Struntz, N. B., Chen, A., Deutzmann, A., Wilson, R. M., Stefan, E., Evans, H. L., Ramirez, M. A., Liang, T., Caballero, F., Wildschut, M. H. E., Neel, D. V., Freeman, D. B., Pop, M. S., McConkey, M., Muller, S., Curtin, B. H., Tseng, H., Frombach, K. R., Butty, V. L., Levine, S. S., Feau, C., Elmiligy, S., Hong, J. A., Lewis, T. A., Vetere, A., Clemons, P. A., Malstrom, S. E., Ebert, B. L., Lin, …
59	Khan, Z. M., Real, A. M., Marsiglia, W. M., Chow, A., Duffy, M. E., Yerabolu, J. R., Scopton, A. P.,Dar, A. C., Structural basis for the action of the drug trametinib at KSR-bound MEK. Nature 2020, 588, 509-514.
60	Tanaka, N., Lin, J. J., Li, C., Ryan, M. B., Zhang, J., Kiedrowski, L. A., Michel, A. G., Syed, M. U., Fella, K. A., Sakhi, M., Baiev, I., Juric, D., Gainor, J. F., Klempner, S. J., Lennerz, J. K., Siravegna, G., Bar-Peled, L., Hata, A. N., Heist, R. S.,Corcoran, R. B., Clinical Acquired Resistance to KRASG12C Inhibition through a Novel KRAS Switch-II Pocket Mutation and Polyclonal Alterations Co…
61	Palma, G., Khurshid, F., Lu, K., Woodward, B.,Husain, H., Selective KRAS G12C inhibitors in non-small cell lung cancer: chemistry, concurrent pathway alterations, and clinical outcomes. npj Precision Oncology 2021, 5, 98.
62	Surka, C., Jin, L., Mbong, N., Lu, C. C., Jang, I. S., Rychak, E., Mendy, D., Clayton, T., Tindall, E., Hsu, C., Fontanillo, C., Tran, E., Contreras, A., Ng, S. W. K., Matyskiela, M., Wang, K., Chamberlain, P., Cathers, B., Carmichael, J., Hansen, J., Wang, J. C. Y., Minden, M. D., Fan, J., Pierce, D. W., Pourdehnad, M., Rolfe, M., Lopez-Girona, A., Dick, J. E.,Lu, G., CC-90009, a novel cereblon …
63	Schreiber, S. L., The Rise of Molecular Glues. Cell 2021, 184, 3-9.
64	A Study Evaluating the Efficacy and Safety of Inavolisib + Palbociclib + Fulvestrant vs Placebo + Palbociclib + Fulvestrant in Patients With PIK3CA-Mutant, Hormone Receptor-Positive, Her2-Negative, Locally Advanced or Metastatic Breast Cancer. https://clinicaltrials.gov/ct2/show/NCT04191499 (accessed Mar 29, 2022).
65	Kampan, N. C., Madondo, M. T., McNally, O. M., Quinn, M.,Plebanski, M., Paclitaxel and Its Evolving Role in the Management of Ovarian Cancer. Biomed Res Int 2015, 2015, 413076.
